# Supplementary material for: Use of Artificial Intelligence-Assisted Histopathology for Evaluation of Sex-Specific Progression and Regression of Hepatocellular Carcinoma Related to Metabolic Dysfunction-Associated Fatty Liver Disease
Source: Diagnostics (Basel). 2026 Jan 11;16(2):234. doi: 10.3390/diagnostics16020234 (PMC12840184; doi:10.3390/diagnostics16020234)
Supplement: Supplementary file 1 [file diagnostics-16-00234-s001.zip]

Archive with 1 entries (1 files):
- diagnostics-4061194-supplementary.pdf
